# Supplementary material for: Effects of Treatment with L-Thyroxine on Chronic Urticaria in Subjects with Autoimmune Thyroiditis: A Systematic Review and Meta-Analysis
Source: Int J Mol Sci. 2026 Jul 17;27(14):6348. doi: 10.3390/ijms27146348 (PMC13410477; doi:10.3390/ijms27146348)
Supplement: Supplementary file 1 [file ijms-27-06348-s001.zip]

Archive with 1 entries (1 files):
- ijms-4374649-supplementary.pdf
